# Supplementary material for: mTOR Contributes to the Proteome Diversity through Transcriptome-Wide Alternative Splicing
Source: Int J Mol Sci. 2022 Oct 17;23(20):12416. doi: 10.3390/ijms232012416 (PMC9604279; doi:10.3390/ijms232012416)
Supplement: Supplementary file 1 [file ijms-23-12416-s001.zip]

Archive with 1 entries (1 files):
- ijms-1917567-supplementary.pdf
